# Supplementary material for: Significant Shifts in Microbial Communities Associated with Scleractinian Corals in Response to Algae Overgrowth
Source: Microorganisms. 2022 Nov 5;10(11):2196. doi: 10.3390/microorganisms10112196 (PMC9694024; doi:10.3390/microorganisms10112196)
Supplement: Supplementary file 1 [file microorganisms-10-02196-s001.zip]

Archive with 2 entries (2 files):
- Supplementary material data.pdf
- Table S3.xlsx
