# Supplementary material for: Significant Shifts in Microbial Communities Associated with Scleractinian Corals in Response to Algae Overgrowth
Source: Microorganisms. 2022 Nov 5;10(11):2196. doi: 10.3390/microorganisms10112196 (PMC9694024; doi:10.3390/microorganisms10112196)
Supplement: Supplementary file 1 [file microorganisms-10-02196-s001.zip › Table S3.xlsx]

## Sheet: Sheet1
Table S3 The data for KEGG at level2.
(A). Pathway proportion in samples.
No.	Class1	Class2	Montipora sp.									Platugyra sp.										Pocillopora sp.
			HH			HA			AA			HH			HA			AA			HH			HA			AA
			A11	A12	A13	A21	A22	A23	A31	A32	A33	B11	B12	B13	B21	B22	B23	B31	B32	B33	C11	C12	C13	C21	C22	C23	C31	C32	C33
			%	%	%	%	%	%	%	%	%	%	%	%	%	%	%	%	%	%	%	%	%	%	%	%	%	%	%
1	Cellular Processes	Cell growth and death	0.883741	0.937257	0.880489	0.796713	0.789327	0.754709	0.695128	0.760626	0.699661	0.753284	0.748415	0.913673	0.805675	0.776672	0.769428	0.729656	0.808493	0.774303	0.735659	0.683353	0.654657	0.791304	0.786885	0.76865	0.765567	0.755833	0.7528
2	Cellular Processes	Cell motility	1.2592	1.29595	1.25989	1.0897	1.03515	1.16591	0.975336	1.03347	0.998421	1.35073	1.40563	1.48039	1.30947	1.31199	1.40448	1.34755	1.15089	1.28894	1.46767	0.937742	1.09482	1.10225	1.07699	1.07595	1.14315	1.07967	1.09109
3	Cellular Processes	Cellular community - prokaryotes	1.54277	1.48041	1.46402	1.8794	1.80109	1.85136	1.73034	1.70709	1.51399	1.98353	2.04868	1.95205	1.89799	1.86393	1.91349	1.79444	1.71463	1.77216	1.6714	1.15047	1.26867	1.68916	1.66712	1.57885	1.61049	1.67495	1.62705
4	Cellular Processes	Transport and catabolism	0.260122	0.282001	0.266104	0.284344	0.290857	0.282394	0.225895	0.27742	0.32845	0.266801	0.257386	0.318976	0.265254	0.269608	0.270515	0.266042	0.272009	0.263239	0.284242	0.320393	0.296261	0.273218	0.278237	0.280319	0.269561	0.281494	0.278297
5	Environmental Information Processing	Membrane transport	3.41037	3.31985	3.25869	4.19021	3.98395	4.24161	3.57585	3.92555	3.56652	4.21638	4.27615	4.79101	4.12451	4.01814	4.07365	3.83705	3.76503	3.85508	3.76879	2.8059	3.02182	3.7339	3.78499	3.55305	3.59808	3.67978	3.61881
6	Environmental Information Processing	Signal transduction	2.67337	2.74615	2.62279	2.56249	2.50386	2.66653	2.37347	2.44005	2.39787	2.68522	2.71803	2.7429	2.63906	2.64753	2.71278	2.67723	2.52592	2.6286	2.84562	2.41786	2.43165	2.45949	2.51853	2.46638	2.47672	2.51412	2.49565
7	Environmental Information Processing	Signaling molecules and interaction	0.0335388	0.031432	0.0342575	0.0290594	0.0292063	0.0304277	0.0359652	0.0311175	0.0334235	0.0317534	0.0322062	0.0264531	0.0309758	0.031961	0.0318954	0.0335313	0.0328096	0.0333021	0.033009	0.037332	0.0378442	0.0337352	0.031917	0.0346149	0.0353788	0.0329249	0.0340695
8	Genetic Information Processing	Folding, sorting and degradation	1.44554	1.38482	1.46696	1.25533	1.26063	1.32016	1.46622	1.32516	1.38611	1.39767	1.41272	1.2089	1.34674	1.38249	1.37961	1.43655	1.39358	1.43548	1.45048	1.57336	1.61924	1.40703	1.36727	1.44047	1.45732	1.4012	1.42839
9	Genetic Information Processing	Replication and repair	2.33559	2.21939	2.30216	2.11603	2.14371	2.28089	2.37876	2.2512	2.47718	2.22619	2.23026	1.93739	2.17648	2.22867	2.22275	2.3145	2.29136	2.30148	2.38273	2.67053	2.68898	2.27056	2.23573	2.32623	2.33824	2.28916	2.32195
10	Genetic Information Processing	Transcription	0.128117	0.121385	0.136805	0.11264	0.111576	0.122085	0.132155	0.117169	0.122012	0.124637	0.127021	0.104419	0.122712	0.12616	0.125036	0.132659	0.128941	0.13134	0.129016	0.135049	0.141444	0.138295	0.126952	0.142131	0.148918	0.132324	0.139085
11	Genetic Information Processing	Translation	2.82871	2.63268	2.8424	2.46299	2.46972	2.58681	2.99874	2.62711	2.81581	2.72318	2.75677	2.26507	2.65144	2.72539	2.73867	2.85095	2.77044	2.82262	2.83219	3.15119	3.19273	2.80722	2.68035	2.87408	2.92364	2.75666	2.84016
12	Human Diseases	Cancers: Overview	0.616512	0.665238	0.626304	0.568106	0.586434	0.563185	0.511237	0.528508	0.490559	0.510476	0.49139	0.569078	0.531179	0.511311	0.492696	0.50426	0.573146	0.531034	0.525515	0.579331	0.583277	0.569978	0.580623	0.565227	0.553608	0.567863	0.559369
13	Human Diseases	Cancers: Specific types	0.284131	0.33087	0.281779	0.315685	0.317112	0.279572	0.209082	0.263266	0.205022	0.229702	0.209302	0.325288	0.260213	0.230926	0.218346	0.20856	0.276973	0.235821	0.20564	0.190009	0.181698	0.267824	0.282958	0.246458	0.239282	0.261658	0.246575
14	Human Diseases	Cardiovascular diseases	0.0557653	0.0679358	0.0552263	0.0596822	0.0576648	0.0484723	0.0345808	0.049231	0.035052	0.0375011	0.0316642	0.0725317	0.0480263	0.0405372	0.0376186	0.0326688	0.0532125	0.0389533	0.0346056	0.0378849	0.0301654	0.0540952	0.0556707	0.0481998	0.0478223	0.0502565	0.0479612
15	Human Diseases	Drug resistance: Antimicrobial	0.793437	0.765847	0.777625	0.771812	0.759108	0.798847	0.775968	0.754675	0.753966	0.821476	0.822214	0.798625	0.796368	0.795499	0.803027	0.788961	0.800883	0.800904	0.805084	0.827453	0.847044	0.774122	0.770258	0.759895	0.76347	0.77826	0.767444
16	Human Diseases	Drug resistance: Antineoplastic	0.169043	0.204066	0.172477	0.197833	0.204079	0.171537	0.120217	0.157197	0.111396	0.134845	0.120603	0.208178	0.157455	0.135376	0.123745	0.117758	0.16976	0.138413	0.109161	0.0800631	0.0792713	0.168243	0.17547	0.153891	0.150311	0.162613	0.151831
17	Human Diseases	Endocrine and metabolic diseases	0.238743	0.244389	0.245932	0.232566	0.224449	0.234349	0.233375	0.222533	0.195547	0.236159	0.235146	0.237616	0.239675	0.23279	0.231983	0.233311	0.243596	0.235528	0.217462	0.190082	0.18763	0.25227	0.2466	0.248033	0.253363	0.245825	0.247853
18	Human Diseases	Immune diseases	0.0201001	0.0258631	0.0204487	0.040466	0.0420018	0.0437372	0.0175297	0.0273219	0.0291768	0.019951	0.0151056	0.0402316	0.0240838	0.0229692	0.0208746	0.0219776	0.0285432	0.0220613	0.0268318	0.0383431	0.0389297	0.0238174	0.0294249	0.0255305	0.0237052	0.0294167	0.0275207
19	Human Diseases	Infectious diseases: Bacterial	0.434273	0.452881	0.445898	0.471126	0.449955	0.495939	0.39135	0.449372	0.453012	0.406713	0.391374	0.501182	0.423017	0.411756	0.401595	0.402809	0.441461	0.419987	0.407534	0.395846	0.39175	0.456165	0.452542	0.449995	0.463987	0.448475	0.450277
20	Human Diseases	Infectious diseases: Parasitic	0.0980537	0.110767	0.0943822	0.0995874	0.100153	0.0944348	0.0523462	0.0817977	0.0770044	0.0581909	0.0495729	0.125708	0.0779868	0.0694089	0.0630125	0.0541784	0.0891705	0.0647314	0.0650839	0.087024	0.0706187	0.0894938	0.0952465	0.0850215	0.0820902	0.0862023	0.0821949
21	Human Diseases	Infectious diseases: Viral	0.146623	0.171683	0.139742	0.175038	0.164918	0.139827	0.0991827	0.145888	0.103422	0.107411	0.0915037	0.190913	0.136641	0.115376	0.107035	0.0910727	0.151171	0.110827	0.0939342	0.106408	0.0821278	0.152802	0.155311	0.133446	0.133776	0.137951	0.133426
22	Human Diseases	Neurodegenerative diseases	0.483274	0.564851	0.484745	0.548111	0.547413	0.506572	0.391395	0.483356	0.378641	0.407841	0.374765	0.568883	0.4651	0.410361	0.390999	0.382854	0.501546	0.428466	0.384455	0.345878	0.323339	0.497653	0.525414	0.4635	0.454931	0.486462	0.467799
23	Human Diseases	Substance dependence	0.00547235	0.0150271	0.00691396	0.0381791	0.042098	0.0308739	0.0246963	0.0442362	0.0346776	0.0163905	0.0121949	0.0194702	0.0231022	0.0221244	0.0155913	0.0134413	0.0208367	0.0159837	0.012569	0.0053752	0.00584262	0.0200303	0.026205	0.0201359	0.0164335	0.0228334	0.0209618
24	Metabolism	Amino acid metabolism	7.77972	7.95586	7.84352	8.31203	8.54681	7.98193	7.80697	8.18622	7.95567	7.52002	7.43239	8.00636	7.73999	7.66031	7.47755	7.54353	7.90714	7.68785	7.25639	7.41415	7.34209	8.00131	8.08567	7.94945	7.88867	7.98188	7.92652
25	Metabolism	Biosynthesis of other secondary metabolites	0.876042	0.866048	0.911993	0.817258	0.82965	0.807235	0.887357	0.845303	0.914766	0.792745	0.790839	0.748413	0.798783	0.819007	0.806191	0.835785	0.862856	0.839253	0.864729	1.05837	1.02331	0.905069	0.888595	0.92649	0.936619	0.893493	0.91176
26	Metabolism	Carbohydrate metabolism	8.41702	8.40249	8.46604	8.4136	8.40489	8.56976	8.51665	8.58678	8.90459	8.70669	8.74125	8.55974	8.69871	8.70609	8.8134	8.70591	8.42764	8.52612	8.7463	8.60257	8.53046	8.5281	8.56323	8.58427	8.58144	8.54099	8.59124
27	Metabolism	Energy metabolism	4.38721	4.35498	4.34937	4.29685	4.21035	4.22223	4.50661	4.40441	4.34172	4.5657	4.62917	4.22849	4.51191	4.5356	4.65022	4.56707	4.30946	4.46811	4.57885	4.43341	4.40573	4.24216	4.25538	4.2325	4.20476	4.25672	4.2506
28	Metabolism	Global and overview maps	41.5553	41.2708	41.6689	41.127	41.1502	40.9995	42.3554	41.7678	42.2679	41.3032	41.34	40.2863	41.1767	41.4653	41.424	41.7092	41.4254	41.6019	41.8034	43.0621	42.8911	41.5855	41.4167	41.7977	41.8181	41.5739	41.7212
29	Metabolism	Glycan biosynthesis and metabolism	1.05123	0.962311	1.06227	1.00588	0.971998	1.04088	1.00615	1.01622	1.17963	1.06902	1.07067	0.911802	1.02065	1.07466	1.08112	1.10432	1.07941	1.09615	1.145	1.38018	1.31611	1.10704	1.03666	1.13042	1.16882	1.0631	1.11116
30	Metabolism	Lipid metabolism	2.33978	2.44272	2.35667	2.40781	2.4863	2.40488	2.35012	2.25564	2.08196	2.34138	2.28591	2.54068	2.39396	2.351	2.32203	2.3318	2.41224	2.3418	2.23298	2.25936	2.22023	2.34117	2.42054	2.37297	2.28875	2.43851	2.39095
31	Metabolism	Metabolism of cofactors and vitamins	4.23957	4.09003	4.1828	3.93696	3.90639	3.95573	4.20379	4.10967	4.29584	4.09534	4.11333	3.91216	4.01098	4.0868	4.05897	4.12235	4.09314	4.16161	4.1721	4.36364	4.38165	4.08837	4.02252	4.11499	4.14857	4.07196	4.09674
32	Metabolism	Metabolism of other amino acids	1.71141	1.76426	1.71266	1.74904	1.80405	1.69676	1.54101	1.6468	1.59411	1.56532	1.52919	1.71941	1.61388	1.56585	1.52225	1.50659	1.68388	1.58994	1.48122	1.48962	1.49665	1.69803	1.74769	1.68299	1.65613	1.69504	1.66215
33	Metabolism	Metabolism of terpenoids and polyketides	1.18432	1.2431	1.22452	1.18222	1.2356	1.17423	1.25252	1.13512	1.09114	1.19146	1.17599	1.18073	1.23223	1.21719	1.21733	1.23217	1.25723	1.21152	1.17195	1.21686	1.18807	1.22059	1.24508	1.25161	1.21863	1.26565	1.26584
34	Metabolism	Nucleotide metabolism	3.08762	3.02752	3.10194	3.01844	3.02045	3.17768	3.10922	3.12699	3.31719	2.86733	2.85007	2.85609	2.89673	2.93261	2.8827	2.98241	3.07295	3.0021	3.03256	3.38427	3.38838	3.11773	3.0553	3.13365	3.18959	3.09261	3.12621
35	Metabolism	Xenobiotics biodegradation and metabolism	1.66192	1.87832	1.65551	1.97335	2.02009	1.77197	1.60983	1.76495	1.41872	1.71835	1.67844	2.13245	1.83917	1.69734	1.68641	1.57591	1.78981	1.62815	1.49918	1.12942	1.08	1.72998	1.84751	1.66502	1.58707	1.78342	1.68648
36	Organismal Systems	Aging	0.416875	0.459137	0.451093	0.41601	0.442839	0.417105	0.380257	0.422537	0.408384	0.407957	0.411665	0.432211	0.413621	0.414403	0.393196	0.400684	0.428794	0.412707	0.405181	0.366726	0.388706	0.437477	0.419338	0.439897	0.442028	0.425821	0.424277
37	Organismal Systems	Circulatory system	0.0566391	0.0679637	0.0602089	0.0587585	0.05901	0.0598483	0.0467331	0.0512993	0.0339601	0.0484224	0.0455524	0.0606605	0.0525168	0.0439816	0.0420619	0.0459808	0.0557318	0.0525084	0.035361	0.01566	0.0177277	0.0549073	0.0615138	0.0515966	0.0492458	0.0563983	0.0531086
38	Organismal Systems	Digestive system	0.0289097	0.0307238	0.0269894	0.0279436	0.026525	0.0390369	0.0108443	0.0284475	0.0495568	0.0302108	0.029211	0.0205511	0.0290539	0.0320722	0.0342287	0.029573	0.0242007	0.0245462	0.0409772	0.0473828	0.0396816	0.0224609	0.0258447	0.0235427	0.0224913	0.0247513	0.0254093
39	Organismal Systems	Endocrine system	0.613518	0.652639	0.605872	0.527565	0.544415	0.540335	0.574445	0.522643	0.520977	0.617448	0.614587	0.569765	0.605065	0.604983	0.632434	0.61977	0.558767	0.591412	0.627719	0.600171	0.601077	0.505531	0.554327	0.527542	0.478056	0.564625	0.540969
40	Organismal Systems	Environmental adaptation	0.18319	0.187491	0.177935	0.152086	0.144089	0.165359	0.139287	0.142956	0.154041	0.160778	0.159079	0.162061	0.158841	0.155917	0.161215	0.163192	0.157379	0.164018	0.173174	0.176591	0.176711	0.145078	0.151897	0.143839	0.141752	0.149424	0.146346
41	Organismal Systems	Excretory system	0.0238232	0.0224405	0.02672	0.0212571	0.0221137	0.0185012	0.0253072	0.0174365	0.0120099	0.0194527	0.0200898	0.0128615	0.0209228	0.0222366	0.0224792	0.0227305	0.0229928	0.0186303	0.0219384	0.0257673	0.0219451	0.0266876	0.0239638	0.0272484	0.0301391	0.0250561	0.0263661
42	Organismal Systems	Immune system	0.0561534	0.051749	0.0471687	0.0332238	0.0308463	0.0402543	0.0298176	0.0401047	0.0524302	0.0476442	0.0470745	0.0271467	0.0415051	0.04492	0.0469508	0.0476158	0.0387864	0.0466225	0.0583307	0.0697851	0.0704903	0.0284174	0.030233	0.0293988	0.0267012	0.031825	0.0305753
43	Organismal Systems	Nervous system	0.183245	0.198722	0.181844	0.225625	0.228899	0.206551	0.19887	0.225275	0.198391	0.18547	0.177429	0.233221	0.191595	0.188766	0.176419	0.181426	0.187783	0.185746	0.163928	0.137052	0.150061	0.181779	0.197282	0.174783	0.172632	0.188954	0.18152
44	Organismal Systems	Sensory system	4.6978e-06	0	0	1.43425e-05	4.39896e-05	1.11365e-05	1.64221e-05	4.19798e-05	7.43702e-05	0	0	0	2.70225e-06	0	0	3.91618e-06	0	0	8.49257e-06	1.36948e-05	1.62698e-05	5.70888e-06	7.90318e-06	0	1.75291e-05	3.05525e-06	3.36871e-06
The "HH" represents non-algae part, "HA" represents the junction of the non-algae (healthy) part and the algae part, and "AA" represents the algae part.
(B).	Kruskal Waillis H test for different groups
No.	Class1	Class2	Kruskal Waillis H test for HH、HA and AA						Back Testing			Kruskal Waillis H test for Montipora sp.						Back Testing			Kruskal Waillis H test for Platugyra sp.						Back Testing			Kruskal Waillis H test for Pocillopora sp.						Back Testing
			Num.	M (p25,p75)	H	df	p-value	Significant	p (HH and HA)	p (HH and AA)	p (HA and AA)	Num.	M (p25,p75)	H	df	p-value	Significant	p (HH and HA)	p (HH and AA)	p (HA and AA)	Num.	M (p25,p75)	H	df	p-value	Significant	p (HH and HA)	p (HH and AA)	p (HA and AA)	Num.	M (p25,p75)	H	df	p-value	Significant	p (HH and HA)	p (HH and AA)	p (HA and AA)
1	Cellular Processes	Cell growth and death	27	0.77(0.77,0.75)	0.75	2	0.194					9	0.79(0.73,0.88)	6.489	2	0.039	*	0.408	0.034	0.89	9	0.77(0.75,0.81）	0.267	2	0.875					9	0.76(0.71,0.78)	7.2	2	0.027	*	0.022	0.539	0.539
2	Cellular Processes	Cell motility	27	1.15(1.15,1.08)	1.08	2	0.102					9	1.09(1.02,1.26)	7.2	2	0.027	*	0.539	0.022	0.539	9	1.35(1.3,1.41）	5.067	2	0.079					9	1.09(1.08,1.12)	0.622	2	0.733
3	Cellular Processes	Cellular community - prokaryotes	27	1.71(1.71,1.58)	1.58	2	0.229					9	1.71(1.5,1.83)	6.489	2	0.039	*	0.034	0.89	0.408	9	1.9(1.78,1.97）	7.2	2	0.027	*	0.539	0.022	0.539	9	1.63(1.42,1.67)	1.689	2	0.43
4	Cellular Processes	Transport and catabolism	27	0.28(0.28,0.27)	0.27	2	0.62					9	0.28(0.26,0.29)	2.756	2	0.252					9	0.27(0.26,0.27）	0.089	2	0.957					9	0.28(0.28,0.29)	5.422	2	0.066
5	Environmental Information Processing	Membrane transport	27	3.77(3.77,3.57)	3.57	2	0.163					9	3.58(3.37,4.09)	7.2	2	0.027	*	0.022	0.539	0.539	9	4.07(3.85,4.25）	7.2	2	0.027	*	0.539	0.022	0.539	9	3.62(3.29,3.75)	1.422	2	0.491
6	Environmental Information Processing	Signal transduction	27	2.56(2.56,2.47)	2.47	2	0.059					9	2.56(2.42,2.67)	6.489	2	0.039	*	0.89	0.034	0.408	9	2.68(2.63,2.72）	5.067	2	0.079					9	2.48(2.45,2.52)	0.8	2	0.67
7	Environmental Information Processing	Signaling molecules and interaction	27	0.03(0.03,0.03)	0.03	2	0.118					9	0.03(0.03,0.03)	5.422	2	0.066					9	0.03(0.03,0.03）	5.422	2	0.066					9	0.03(0.03,0.04)	1.867	2	0.393
8	Genetic Information Processing	Folding, sorting and degradation	27	1.4(1.4,1.37)	1.37	2	0.024	*	0.029	1	0.121	9	1.38(1.29,1.46)	5.6	2	0.061					9	1.39(1.36,1.42）	3.822	2	0.148					9	1.44(1.4,1.52)	4.622	2	0.099
9	Genetic Information Processing	Replication and repair	27	2.29(2.29,2.23)	2.23	2	0.035	*	0.239	1	0.035	9	2.28(2.18,2.36)	3.822	2	0.148					9	2.23(2.2,2.3）	5.422	2	0.066					9	2.33(2.28,2.53)	5.956	2	0.051
10	Genetic Information Processing	Transcription	27	0.13(0.13,0.12)	0.12	2	0.362					9	0.12(0.11,0.13)	2.756	2	0.252					9	0.13(0.12,0.13）	5.422	2	0.066					9	0.14(0.13,0.14)	0.622	2	0.733
11	Genetic Information Processing	Translation	27	2.77(2.77,2.65)	2.65	2	0.078					9	2.63(2.53,2.84)	5.422	2	0.066					9	2.74(2.69,2.8）	5.422	2	0.066					9	2.84(2.78,3.04)	2.756	2	0.252
12	Human Diseases	Cancers: Overview	27	0.56(0.56,0.51)	0.51	2	0.157					9	0.57(0.52,0.62)	7.2	2	0.027	*	0.539	0.022	0.539	9	0.51(0.5,0.55）	0.622	2	0.733					9	0.57(0.56,0.58)	1.689	2	0.43
13	Human Diseases	Cancers: Specific types	27	0.25(0.25,0.21)	0.21	2	0.289					9	0.28(0.24,0.32)	5.422	2	0.066					9	0.23(0.21,0.27）	0	2	1					9	0.25(0.2,0.26)	5.956	2	0.051
14	Human Diseases	Cardiovascular diseases	27	0.05(0.05,0.04)	0.04	2	0.28					9	0.06(0.04,0.06)	4.356	2	0.113					9	0.04(0.04,0.05）	0.356	2	0.837					9	0.05(0.04,0.05)	6.489	2	0.039	*	0.034	0.408	0.89
15	Human Diseases	Drug resistance: Antimicrobial	27	0.79(0.79,0.77)	0.77	2	0.034	*	0.13	0.045	1	9	0.77(0.76,0.79)	2.489	2	0.288					9	0.8(0.8,0.81）	2.4	2	0.301					9	0.77(0.77,0.82)	5.422	2	0.066
16	Human Diseases	Drug resistance: Antineoplastic	27	0.15(0.15,0.12)	0.12	2	0.203					9	0.17(0.14,0.2)	5.6	2	0.061					9	0.14(0.12,0.16）	0	2	1					9	0.15(0.09,0.17)	6.489	2	0.039	*	0.034	0.408	0.89
17	Human Diseases	Endocrine and metabolic diseases	27	0.24(0.24,0.23)	0.23	2	0.713					9	0.23(0.22,0.24)	5.956	2	0.051					9	0.24(0.23,0.24）	1.067	2	0.587					9	0.25(0.2,0.25)	5.422	2	0.066
18	Human Diseases	Immune diseases	27	0.03(0.03,0.02)	0.02	2	0.459					9	0.03(0.02,0.04)	5.6	2	0.061					9	0.02(0.02,0.03）	0.622	2	0.733					9	0.03(0.02,0.03)	2.4	2	0.301
19	Human Diseases	Infectious diseases: Bacterial	27	0.45(0.45,0.41)	0.41	2	0.251					9	0.45(0.44,0.46)	3.289	2	0.193					9	0.41(0.4,0.43）	0.267	2	0.875					9	0.45(0.4,0.45)	5.422	2	0.066
20	Human Diseases	Infectious diseases: Parasitic	27	0.08(0.08,0.07)	0.07	2	0.231					9	0.09(0.08,0.1)	5.422	2	0.066					9	0.06(0.06,0.08）	0.356	2	0.837					9	0.09(0.08,0.09)	3.467	2	0.177
21	Human Diseases	Infectious diseases: Viral	27	0.13(0.13,0.11)	0.11	2	0.211					9	0.15(0.12,0.17)	3.467	2	0.177					9	0.11(0.1,0.14）	0.089	2	0.957					9	0.13(0.1,0.15)	5.956	2	0.051
22	Human Diseases	Neurodegenerative diseases	27	0.47(0.47,0.39)	0.39	2	0.256					9	0.48(0.44,0.55)	4.622	2	0.099					9	0.41(0.39,0.48）	0.089	2	0.957					9	0.46(0.37,0.49)	5.956	2	0.051
23	Human Diseases	Substance dependence	27	0.02(0.02,0.01)	0.01	2	0.001	*	0.001	0.009	1	9	0.03(0.01,0.04)	5.422	2	0.066					9	0.02(0.01,0.02）	1.689	2	0.43					9	0.02(0.01,0.02)	5.422	2	0.066
24	Metabolism	Amino acid metabolism	27	7.89(7.89,7.54)	7.54	2	0.06					9	7.96(7.83,8.25)	4.622	2	0.099					9	7.66(7.5,7.82）	0.622	2	0.733					9	7.93(7.38,7.99)	6.489	2	0.039	*	0.034	0.408	0.89
25	Metabolism	Biosynthesis of other secondary metabolites	27	0.86(0.86,0.82)	0.82	2	0.332					9	0.87(0.82,0.9)	5.422	2	0.066					9	0.81(0.79,0.84）	7.2	2	0.027	*	0.539	0.022	0.539	9	0.91(0.89,0.98)	0.8	2	0.67
26	Metabolism	Carbohydrate metabolism	27	8.57(8.57,8.52)	8.52	2	0.988					9	8.47(8.41,8.58)	4.356	2	0.113					9	8.71(8.54,8.72）	3.289	2	0.193					9	8.58(8.54,8.6)	1.422	2	0.491
27	Metabolism	Energy metabolism	27	4.36(4.36,4.25)	4.25	2	0.298					9	4.35(4.26,4.4)	5.6	2	0.061					9	4.54(4.39,4.6）	0.8	2	0.67					9	4.26(4.24,4.42)	5.422	2	0.066
28	Metabolism	Global and overview maps	27	41.57(41.57,41.3)	41.3	2	0.03	*	0.516	0.605	0.025	9	41.56(41.14,42.02)	7.2	2	0.027	*	0.539	0.539	0.022	9	41.42(41.24,41.53）	5.067	2	0.079					9	41.8(41.58,42.35)	4.622	2	0.099
29	Metabolism	Glycan biosynthesis and metabolism	27	1.07(1.07,1.02)	1.02	2	0.476					9	1.02(0.99,1.06)	1.156	2	0.561					9	1.07(1.04,1.09）	5.067	2	0.079					9	1.13(1.09,1.24)	4.622	2	0.099
30	Metabolism	Lipid metabolism	27	2.35(2.35,2.29)	2.29	2	0.213					9	2.36(2.3,2.43)	5.067	2	0.079					9	2.34(2.33,2.4）	0.089	2	0.957					9	2.34(2.25,2.41)	5.422	2	0.066
31	Metabolism	Metabolism of cofactors and vitamins	27	4.1(4.1,4.06)	4.06	2	0.004	**	0.009	1	0.019	9	4.11(3.95,4.22)	5.6	2	0.061					9	4.09(4.03,4.12）	3.822	2	0.148					9	4.11(4.08,4.27)	5.6	2	0.061
32	Metabolism	Metabolism of other amino acids	27	1.66(1.66,1.54)	1.54	2	0.279					9	1.71(1.62,1.76)	5.422	2	0.066					9	1.57(1.53,1.65）	0.089	2	0.957					9	1.66(1.49,1.7)	6.489	2	0.039	*	0.034	0.408	0.89
33	Metabolism	Metabolism of terpenoids and polyketides	27	1.22(1.22,1.18)	1.18	2	0.188					9	1.18(1.15,1.24)	1.156	2	0.561					9	1.22(1.19,1.23）	5.422	2	0.066					9	1.22(1.2,1.26)	5.6	2	0.061
34	Metabolism	Nucleotide metabolism	27	3.07(3.07,2.98)	2.98	2	0.38					9	3.1(3.02,3.15)	3.289	2	0.193					9	2.9(2.86,2.99）	7.2	2	0.027	*	0.539	0.022	0.539	9	3.13(3.07,3.29)	0.8	2	0.67
35	Metabolism	Xenobiotics biodegradation and metabolism	27	1.69(1.69,1.61)	1.61	2	0.068					9	1.76(1.63,1.93)	5.067	2	0.079					9	1.7(1.65,1.81）	1.689	2	0.43					9	1.67(1.31,1.76)	5.6	2	0.061
36	Organismal Systems	Aging	27	0.42(0.42,0.41)	0.41	2	0.717					9	0.42(0.41,0.45)	3.2	2	0.202					9	0.41(0.4,0.42）	0.089	2	0.957					9	0.42(0.4,0.44)	5.422	2	0.066
37	Organismal Systems	Circulatory system	27	0.05(0.05,0.05)	0.05	2	0.504					9	0.06(0.05,0.06)	5.6	2	0.061					9	0.05(0.04,0.05）	1.689	2	0.43					9	0.05(0.03,0.06)	5.6	2	0.061
38	Organismal Systems	Digestive system	27	0.03(0.03,0.02)	0.02	2	0.146					9	0.03(0.03,0.03)	0.089	2	0.957					9	0.03(0.02,0.03）	2.489	2	0.288					9	0.03(0.02,0.04)	5.422	2	0.066
39	Organismal Systems	Endocrine system	27	0.57(0.57,0.54)	0.54	2	0.011	*	0.045	0.019	1	9	0.54(0.53,0.61)	5.6	2	0.061					9	0.61(0.58,0.62）	0.8	2	0.67					9	0.55(0.52,0.6)	5.422	2	0.066
40	Organismal Systems	Environmental adaptation	27	0.16(0.16,0.15)	0.15	2	0.001	*	0.11	0.03	1	9	0.15(0.14,0.18)	5.956	2	0.051					9	0.16(0.16,0.16）	1.867	2	0.393					9	0.15(0.14,0.17)	5.422	2	0.066
41	Organismal Systems	Excretory system	27	0.02(0.02,0.02)	0.02	2	0.849					9	0.02(0.02,0.02)	3.289	2	0.193					9	0.02(0.02,0.02）	3.289	2	0.193					9	0.03(0.02,0.03)	3.289	2	0.193
42	Organismal Systems	Immune system	27	0.04(0.04,0.03)	0.03	2	0.011	*	0.016	0.053	1	9	0.04(0.03,0.05)	3.467	2	0.177					9	0.05(0.04,0.05）	0.356	2	0.837					9	0.03(0.03,0.06)	5.6	2	0.061
43	Organismal Systems	Nervous system	27	0.19(0.19,0.18)	0.18	2	0.298					9	0.2(0.19,0.23)	5.689	2	0.058					9	0.19(0.18,0.19）	0.089	2	0.957					9	0.17(0.16,0.19)	5.6	2	0.061
44	Organismal Systems	Sensory system	27	0(0,0)	0	2	0.366					9	0(0,0)	6.006	2	0.0495	*	0.299	0.05	1	9	0(0,0）	1.167	2	0.558					9	0(0,0)	2.756	2	0.252
(C).	Wilcoxon rank-sum test for HH and HA groups among coral genera.
			Wilcoxon rank sum test for Montipora sp.					Wilcoxon rank sum test for Platygyra sp.					Wilcoxon rank sum test for Pocillopora sp.
No.	Class1	Class2	Num.	M(p25,p75)	W	p-value	Significant	Num.	M(p25,p75)	W	p-value	Significant	Num.	M(p25,p75)	W	p-value	Significant
1	Cellular Processes	Cell growth and death	6	0.84(0.78,0.90)	6	0.0495346	*	6	0.77(0.75,0.83)	9	0.512691		6	0.75(0.68,0.79)	6	0.0495346	*
2	Cellular Processes	Cell motility	6	1.21(1.08,1.27)	6	0.0495346	*	6	1.38(1.31,1.42)	7	0.12663		6	1.09(1.04,1.19)	10	0.827259
3	Cellular Processes	Cellular community - prokaryotes	6	1.67(1.48,1.86)	6	0.0495346	*	6	1.93(1.89,2.00)	6	0.0495346	*	6	1.62(1.24,1.68)	8	0.275234
4	Cellular Processes	Transport and catabolism	6	0.28(0.26,0.29)	6	0.0495346	*	6	0.27(0.26,0.28)	10	0.827259		6	0.28(0.28,0.30)	6	0.0495346	*
5	Environmental Information Processing	Membrane transport	6	3.70(3.30,4.20)	6	0.0495346	*	6	4.17(4.06,4.40)	6	0.0495346	*	6	3.64(2.97,3.77)	8	0.275234
6	Environmental Information Processing	Signal transduction	6	2.64(2.55,2.69)	7	0.12663		6	2.70(2.65,2.72)	7	0.12663		6	2.46(2.43,2.60)	9	0.512691
7	Environmental Information Processing	Signaling molecules and interaction	6	0.03(0.03,0.03)	6	0.0495346	*	6	0.03(0.03,0.03)	10	0.827259		6	0.03(0.03,0.04)	8	0.275234
8	Genetic Information Processing	Folding, sorting and degradation	6	1.35(1.26,1.45)	6	0.0495346	*	6	1.38(1.31,1.40)	9	0.512691		6	1.45(1.40,1.58)	6	0.0495346	*
9	Genetic Information Processing	Replication and repair	6	2.25(2.14,2.31)	7	0.12663		6	2.22(2.12,2.23)	10	0.827259		6	2.35(2.26,2.68)	6	0.0495346	*
10	Genetic Information Processing	Transcription	6	0.12(0.11,0.13)	7	0.12663		6	0.12(0.12,0.13)	10	0.827259		6	0.14(0.13,0.14)	10	0.827259
11	Genetic Information Processing	Translation	6	2.61(2.47,2.83)	6	0.0495346	*	6	2.72(2.55,2.74)	10	0.827259		6	2.85(2.78,3.16)	7	0.12663
12	Human Diseases	Cancers: Overview	6	0.60(0.57,0.64)	6	0.0495346	*	6	0.51(0.49,0.54)	10	0.827259		6	0.57(0.56,0.58)	10	0.827259
13	Human Diseases	Cancers: Specific types	6	0.30(0.28,0.32)	10	0.827259		6	0.23(0.22,0.28)	10	0.827259		6	0.23(0.19,0.27)	6	0.0495346	*
14	Human Diseases	Cardiovascular diseases	6	0.06(0.05,0.06)	10	0.827259		6	0.04(0.04,0.05)	9	0.512691		6	0.04(0.03,0.05)	6	0.0495346	*
15	Human Diseases	Drug resistance: Antimicrobial	6	0.77(0.76,0.79)	10	0.827259		6	0.80(0.80,0.82)	7	0.12663		6	0.79(0.77,0.83)	6	0.0495346	*
16	Human Diseases	Drug resistance: Antineoplastic	6	0.19(0.17,0.20)	9	0.512691		6	0.14(0.12,0.17)	10	0.827259		6	0.13(0.08,0.17)	6	0.0495346	*
17	Human Diseases	Endocrine and metabolic diseases	6	0.24(0.23,0.24)	6	0.0495346	*	6	0.24(0.23,0.24)	9	0.512691		6	0.23(0.19,0.25)	6	0.0495346	*
18	Human Diseases	Immune diseases	6	0.03(0.02,0.04)	6	0.0495346	*	6	0.02(0.02,0.03)	9	0.512691		6	0.03(0.03,0.04)	7	0.12663
19	Human Diseases	Infectious diseases: Bacterial	6	0.45(0.44,0.48)	7	0.12663		6	0.41(0.40,0.44)	10	0.827259		6	0.43(0.39,0.45)	6	0.0495346	*
20	Human Diseases	Infectious diseases: Parasitic	6	0.10(0.09,0.10)	10	0.827259		6	0.07(0.06,0.09)	9	0.512691		6	0.09(0.07,0.09)	7	0.12663
21	Human Diseases	Infectious diseases: Viral	6	0.16(0.14,0.17)	9	0.512691		6	0.11(0.10,0.15)	10	0.827259		6	0.12(0.09,0.15)	6	0.0495346	*
22	Human Diseases	Neurodegenerative diseases	6	0.53(0.48,0.55)	9	0.512691		6	0.41(0.39,0.49)	10	0.827259		6	0.42(0.34,0.50)	6	0.0495346	*
23	Human Diseases	Substance dependence	6	0.02(0.01,0.04)	6	0.0495346	*	6	0.02(0.01,0.02)	8	0.275234		6	0.02(0.01,0.02)	6	0.0495346	*
24	Metabolism	Amino acid metabolism	6	7.97(7.83,8.37)	6	0.0495346	*	6	7.59(7.47,7.81)	10	0.827259		6	7.68(7.32,8.02)	6	0.0495346	*
25	Metabolism	Biosynthesis of other secondary metabolites	6	0.85(0.81,0.89)	6	0.0495346	*	6	0.80(0.78,0.81)	6	0.0495346	*	6	0.92(0.88,1.03)	9	0.512691
26	Metabolism	Carbohydrate metabolism	6	8.42(8.40,8.49)	10	0.827259		6	8.71(8.66,8.76)	10	0.827259		6	8.57(8.53,8.64)	8	0.275234
27	Metabolism	Energy metabolism	6	4.32(4.22,4.36)	6	0.0495346	*	6	4.55(4.44,4.63)	10	0.827259		6	4.33(4.24,4.47)	6	0.0495346	*
28	Metabolism	Global and overview maps	6	41.21(41.1,41.58)	6	0.0495346	*	6	41.32(40.95,41.43)	8	0.275234		6	41.8(41.54,42.93)	6	0.0495346	*
29	Metabolism	Glycan biosynthesis and metabolism	6	1.02(0.97,1.05)	9	0.512691		6	1.07(0.99,1.08)	8	0.275234		6	1.14(1.09,1.33)	6	0.0495346	*
30	Metabolism	Lipid metabolism	6	2.41(2.35,2.45)	8	0.275234		6	2.35(2.31,2.43)	10	0.827259		6	2.30(2.23,2.38)	6	0.0495346	*
31	Metabolism	Metabolism of cofactors and vitamins	6	4.02(3.93,4.20)	6	0.0495346	*	6	4.07(3.99,4.10)	9	0.512691		6	4.14(4.07,4.37)	6	0.0495346	*
32	Metabolism	Metabolism of other amino acids	6	1.73(1.71,1.77)	10	0.827259		6	1.57(1.53,1.64)	10	0.827259		6	1.59(1.49,1.71)	6	0.0495346	*
33	Metabolism	Metabolism of terpenoids and polyketides	6	1.20(1.18,1.24)	8	0.275234		6	1.20(1.18,1.22)	6	0.0495346	*	6	1.22(1.18,1.25)	6	0.0495346	*
34	Metabolism	Nucleotide metabolism	6	3.06(3.02,3.12)	9	0.512691		6	2.88(2.85,2.91)	6	0.0495346	*	6	3.13(3.05,3.39)	9	0.512691
35	Metabolism	Xenobiotics biodegradation and metabolism	6	1.83(1.66,1.99)	7	0.12663		6	1.71(1.68,1.91)	10	0.827259		6	1.58(1.12,1.76)	6	0.0495346	*
36	Organismal Systems	Aging	6	0.43(0.42,0.45)	8	0.275234		6	0.41(0.40,0.42)	10	0.827259		6	0.41(0.38,0.44)	6	0.0495346	*
37	Organismal Systems	Circulatory system	6	0.06(0.06,0.06)	9	0.512691		6	0.05(0.04,0.05)	8	0.275234		6	0.04(0.02,0.06)	6	0.0495346	*
38	Organismal Systems	Digestive system	6	0.03(0.03,0.03)	10	0.827259		6	0.03(0.03,0.03)	8	0.275234		6	0.03(0.02,0.04)	6	0.0495346	*
39	Organismal Systems	Endocrine system	6	0.58(0.54,0.62)	6	0.0495346	*	6	0.61(0.60,0.62)	10	0.827259		6	0.58(0.52,0.61)	6	0.0495346	*
40	Organismal Systems	Environmental adaptation	6	0.17(0.15,0.18)	6	0.0495346	*	6	0.16(0.16,0.16)	8	0.275234		6	0.16(0.14,0.18)	6	0.0495346	*
41	Organismal Systems	Excretory system	6	0.02(0.02,0.02)	6	0.0495346	*	6	0.02(0.02,0.02)	6	0.0495346	*	6	0.02(0.02,0.03)	7	0.12663
42	Organismal Systems	Immune system	6	0.04(0.03,0.05)	6	0.0495346	*	6	0.05(0.04,0.05)	9	0.512691		6	0.04(0.03,0.07)	6	0.0495346	*
43	Organismal Systems	Nervous system	6	0.20(0.18,0.23)	6	0.0495346	*	6	0.19(0.18,0.20)	10	0.827259		6	0.17(0.15,0.19)	6	0.0495346	*
44	Organismal Systems	Sensory system	6	0.00(0.00,0.00)	6	0.0463016	*	6	0.00(0.00,0.00)	9	0.317311		6	0.00(0.00,0.00)	6	0.0495346	*
